# Supplementary material for: Unproductive alternative splicing and nonsense mRNAs: A widespread phenomenon among plant circadian clock genes
Source: Biol Direct. 2012 Jul 2;7:20. doi: 10.1186/1745-6150-7-20 (PMC3403997; doi:10.1186/1745-6150-7-20)
Supplement: Additional file 3: — Differential coverage of the TAIR10 annotated introns of circadian genes by Illumina reads of samples of plants subjected to heat stress treatment compared to untreated controls.The normalized read counts and the Q-values were computed using the GENE-Counter statistical RNA-seq package as described [3]. [file 1745-6150-7-20-S3.xls]

## Sheet: Sheet1
TAIR10 ID: AGI locus .Gene model-intron number	Primary Gene Symbol	Gene-Counter Normalized Illumina read counts					P-value	Q-value	Expression Fold Change (heat stress/untreated control)
		Untreated control replicates			Heat stress (42oC) treated replicates
AT4G39260.1-1	COLD, CIRCADIAN RHYTHM, AND RNA BINDING 1 (CCR1), GLYCIN RICH PROTEIN 8 (GRP8)	14	108	21	120	99	0.004	0.004	2.3
AT4G39260.2-1		19	107	21	120	92	0.008	0.007	2.2
AT4G39260.2-2		10	73	6	77	65	0.006	0.006	2.4
AT4G39260.3-1		18	108	19	120	107	0.003	0.003	2.3
AT4G39260.3-2		16	139	12	132	131	0.002	0.003	2.4
AT4G39260.4-1		14	108	22	120	102	0.004	0.004	2.3
AT4G39260.4-2		9	95	13	75	78	0.028	0.019	2
AT2G21660.1-1	GLYCINE-RICH RNA-BINDING PROTEIN 7 (GRP7)	23	224	29	6857	6812	0	0	74.3
AT2G21660.2-1		20	224	26	6857	6696	0	0	75.3
AT2G21660.2-2		1	31	1	198	191	0	0	17.7
AT3G20810.1-2	JUMONJI DOMAIN CONTAINING 5 (JMJD5);JUMONJI C DOMAIN-CONTAINING PROTEIN 30 (JMJ30)	1	11	2	40	35	0	0	8
AT3G20810.1-5		1	0	0	12	8	0	0	30
AT3G20810.2-2		3	11	2	40	37	0	0	7.2
AT3G20810.3-2		5	10	2	40	40	0	0	7.1
AT3G20810.3-4		21	54	23	20	9	0.045	0.027	0.4
AT1G01060.3-9	LATE ELONGATED HYPOCOTYL (LHY)	645	294	408	37	22	0	0	0.1
AT2G18915.1-1	LOV KELCH PROTEIN 2 (LKP2)	1	0	0	12	15	0	0	40.5
AT2G18915.2-1		1	0	0	12	15	0	0	40.5
AT3G46640.2-1	PHYTOCLOCK 1 (PCL1)	2	9	8	25	23	0.002	0.002	3.8
AT5G02810.1-5	PSEUDO-RESPONSE REGULATOR 7 (PRR7)	1	4	1	14	13	0.001	0.001	6.8
AT5G37260.1-1	REVEILLE 2 (RVE2);CIRCADIAN 1 (CIR1)	238	200	188	55	65	0	0	0.3
AT3G22380.2-12	TIME FOR COFFEE (TIC)	42	53	26	16	16	0.019	0.014	0.4
AT2G21150.1-1	XAP5 CIRCADIAN TIMEKEEPER (XCT)	1	0	0	31	28	0	0	88.5
AT2G21150.1-10		1	0	0	14	7	0	0	31.5
