# Supplementary material for: Unproductive alternative splicing and nonsense mRNAs: A widespread phenomenon among plant circadian clock genes
Source: Biol Direct. 2012 Jul 2;7:20. doi: 10.1186/1745-6150-7-20 (PMC3403997; doi:10.1186/1745-6150-7-20)
Supplement: Additional file 2 — Oligonucleotide primer sequences and PCR conditions. [file 1745-6150-7-20-S2.xls]

## Sheet: Sheet1
Target Gene Symbol/AS event	TAIR10 ID: AGI locus/gene model	Forward primer 5' - 3'	Reverse primer 5' - 3'	PCR product size, base pairs	Application	RT-PCR program
GOG	AT5G11980	ggtggtttttccacattgcg	ccttcgtatgcactcttggca	90	RT-PCR/qRT-PCR	TD60x28
EF1a	At5G60390	tccagctaagggtgcc	ggtgggtactcggaga	264	RT-PCR/qRT-PCR	TD58x20
ACT2	AT3G18780	actttcatcagccgttttga	acgattggttgaatatcatcag	633 (gDNA), 199 (cDNA)	RT-PCR	TD58x30
LHY(I4S)*	AT1G01060	gaagaattattagctaaggcaagaaag	acgaggaggcggaatttcta	264	RT-PCR/qRT-PCR	TD60x29
LHY(I4R)**	AT1G01060.2	ggagaagaattattagctaaggcaag	aaaaagatctgaaaggatcatcaa	224	RT-PCR/qRT-PCR	TD62x29
LHY(I9S)*	AT1G01060.3	gatcggtgttggaacatgc	aacgagcgcctccaagtc	186	RT-PCR/qRT-PCR	TD60x28
LHY(I9R)**	AT1G01060.3	aaccattaagcaatggatttgtc	caacgagcgccttcaagt	188	RT-PCR	TD60x28
LCL1(I7S)*	AT5G02840	aaatttcgaaactgttttgctg	aaccgtagaatgcatttgatagc	213	RT-PCR/qRT-PCR	TD58x20
LCL1 (I7R)**	AT5G02840	cctataaatttcgaaactgttttgct	agggatgcggtataacacca	230	RT-PCR/qRT-PCR	TD58x20
LCL1 (I8S)**	AT5G02840.2	cctataaatttcgaaactgttttgct	aaccgtagaatgcatttgatagc	218	RT-PCR	TD60x28
LCL1 (I8R)**	AT5G02840.2	aactgttatattctcagcgttgc	ccgtagaatgcatctgacaca	135	RT-PCR	TD60x29
CCA1(I4S)*	AT2G46830	tcagaaatttttctccaaggtagag	ttcattggccatctcaggat	226	RT-PCR/qRT-PCR	TD60x28
CCA1 (I4R)**	AT2G46830.1	cttgtgataagccatagaggtagag	tcattggccatctcagga	225	RT-PCR/qRT-PCR	TD58x30
PRR7(I3S)*	AT5G02810	cggaacatccctgtcatcat	ttccactaccactagaactttgg	169	RT-PCR	TD58x30
PRR7 (I3R)**	AT5G02810	gcgtatgttggaaagtagatgc	ttccactaccactagaactttgg	208	RT-PCR	TD58x30
PRR9 (I3R)**	AT2G46790	ttttggttatggatcagttgc	tccatcagcttattgtgacca	172	RT-PCR	TD58x30
GRP7(I1S)*	AT2G21660	tcgttctacacatctcactgctc	tcgttaatgatcttggaatcaa	192	RT-PCR	TD58x30
GRP7 (I1R)**	AT2G21660	ttccaaggtctgttacacgc	tcgttaatgatcgatttggg	184	RT-PCR	TD58x30
GRP8 (I1R)**	AT4G39260	gcgacgttatcgattctaagg	cgttaatgatcgatgggaca	188	RT-PCR	TD58x30
RVE2 (I1S)*	AT5G37260	tggctatgcaggaacgttgt	tcatgctctgcttctgtcca	133	qRT-PCR	TD60x29
RVE2 (PCE)**	AT5G37260	ccatggctatgcaggttaaaa	aaactctcacaacgttcctaatacg	131	qRT-PCR	TD60x29
RVE2 (I3R)**	AT5G37260	tggagacgaatcgaaggtgt	caaaatcgcgagcaacctta	225	RT-PCR	TD60x29
RVE7 (I1R)**	AT1G18330	gcagagttctgattgaggtttc	ttcctcacttcgatcctcag	213	RT-PCR	TD60x29
RVE8 (I7R)**	AT3G09600	ctccagtgcttcacggtgt	aggactttcctctgcagcat	390	RT-PCR	TD60x29
RVE8 (I8R)**	AT3G09600	ctccagtgcttcacggtgt	aaccatgaactcatgtgacttctaata	589	RT-PCR	TD60x29
CKB3 (I3R)**	AT3G60250	aaagtttggtctgaaatcttgtatc	cacagttcttgtacttctcagtcattg	153	RT-PCR	TD60x28
CKB3 (I4R)**	AT3G60250	aggaatggctgcaatgactg	tcaactgaagcaaaatcagacc	272	RT-PCR	TD60x28
ASG4 (I6R)**	AT1G01520	ccaagttctgttatcaaagaggaa	tcatcagtaagagaacctgttgaa	345	RT-PCR	TD60x28
* Primers were designed for RT PCR amplification of the fully spliced transcript lacking the specific AS event. ** The specific AS event is denoted in parentheses (IS - intron spliced, IR - intron retained).
PCR amplification contitions
Program	PCR conditions
TD60x28	950C - 20s, (950C - 15 sec., 650C- 20 sec., 720C - 60 sec.)x5 decreasing to 610C; (950C -15 sec., 600C - 20 sec., 720C - 60 sec.)x28; 720C 10 min.
TD58x30	950C -20sec., (950C - 15 sec., 650- 20 sec.,720- 60 sec.)x5 decreasing to 610C; (950C -15 sec., 580C - 20 sec., 720C - 60 sec.)x30; 720C - 10 min.
TD60x29	950C - 20 sec., (950C -15 sec., 650C -20 sec.,720C - 60 sec.)x5 decreasing to 610C; (950C -15 sec., 600C - 20 sec., 720C - 60 sec.)x29; 720C -10 min.
TD62x29	950C - 20s, (950C - 15 sec., 650C - 20 sec.,720C - 600 sec.)x4 decreasing to 620;(950C - 15 sec., 620C - 20 sec.,720C - 600 sec.)x29; 720C - 10 min.
TD58x20	950C - 20s, (950C - 15 sec., 650C -20 sec.,720C - 600 sec.)x5 decreasing to 610;(950C - 15 sec., 580C - 20 sec.,720C - 600 sec.)x20; 720C - 10 min.
CFX96 qRT PCR for all targets	950C-15 sec.; 940C- 15 sec., 560C - 30 sec. (at slow ramp rate 20C per sec.), 700C- 20C sec. (plate read), 750C- 15 sec. (plate read)] x 40 cycles; 650C to 950C in increments of 0.50C (melt curve, plate read).
